# Supplementary material for: Grief reaction and psychosocial impacts of child death and stillbirth on bereaved North Indian parents: A qualitative study
Source: PLoS One. 2021 Jan 27;16(1):e0240270. doi: 10.1371/journal.pone.0240270 (PMC7840017; doi:10.1371/journal.pone.0240270)
Supplement: S4 File — (XLSX) [file pone.0240270.s004.xlsx]

## Sheet: PGS Scores
participant	Category	Time since event (months)	Q1	Q2	Q3	Q4	Q5	Q6	Q7	Q8	Q9	Q10	Q11	Q12	Q13	Q14	Q15	Q16	Q17	Q18	Q19	Q20	Q21	Q22	Q23	Q24	Q25	Q26	Q27	Q28	Q29	Q30	Q31	Q32	Q33
Participant 1	Child	9	4	4	4	2	2	4	2	2	1	4	1	4	4	4	5	4	2	4	3	4	4	3	4	2	4	2	2	2	1	3	4	2	3
Participant 2	Child	9	4	2	4	4	4	3	4	2	1	4	1	4	4	4	5	4	2	4	3	4	4	3	4	2	4	2	2	2	1	3	4	2	3
Participant 3	Child	6	4	2	4	2	4	5	4	2	2	4	2	4	4	4	4	2	4	4	4	4	4	4	4	4	4	4	4	4	2	2	4	2	3
Participant 4	Child	7	4	4	4	2	4	4	4	2	2	4	2	4	4	4	4	4	2	2	4	4	4	2	2	2	2	2	4	2	3	1	4	2	3
Participant 5	Child	7	4	2	2	2	2	4	2	2	2	4	2	4	4	4	2	2	2	2	2	2	2	2	2	2	2	2	2	2	2	2	2	2	3
Participant 6	Child	7	5	2	2	2	2	3	2	2	2	2	4	2	2	2	2	2	2	2	2	2	2	2	2	2	3	2	2	2	1	2	2	2	3
Participant 7	Child	7	2	2	4	4	4	4	2	2	2	4	2	4	4	4	2	2	2	2	2	2	2	2	2	2	2	2	2	2	1	2	4	2	3
Participant 8	Child	7	2	2	4	2	2	4	2	2	2	4	2	4	4	4	2	2	2	2	2	2	2	2	2	2	2	2	4	4	2	3	2	2	3
Participant 9	Child	9	4	2	2	2	3	2	2	2	2	3	2	2	2	2	2	2	2	2	2	2	2	4	2	4	2	4	2	2	2	2	4	2	2
Participant 10	Child	9	5	4	3	4	3	4	2	2	2	4	5	4	4	4	4	2	2	2	2	2	2	2	4	4	2	2	4	4	4	4	2	2	3
Participant 11	Child	7	4	2	3	2	1	2	2	2	2	2	2	2	2	2	2	2	2	2	3	2	2	2	2	2	2	2	2	2	2	2	2	2	2
Participant 12	Child	8	2	2	4	4	2	4	2	2	2	4	2	4	2	4	4	4	2	2	4	4	4	2	4	4	4	3	4	2	2	2	2	2	3
Participant 13	Child	8	2	2	2	4	2	4	2	2	2	4	4	2	4	2	2	2	2	2	2	2	2	2	2	2	2	2	4	2	4	2	2	2	3
Participant 14	Neonate	9	3	2	2	1	3	2	4	2	2	4	2	5	4	4	2	4	4	2	2	2	2	2	2	2	4	2	2	2	2	2	4	3	2
Participant 15	Neonate	8	4	2	2	2	2	2	2	2	2	2	4	2	3	3	2	2	2	2	3	2	2	2	2	2	2	2	2	2	2	2	4	2	3
Participant 16	Neonate	9	4	4	4	4	4	4	4	2	4	2	2	4	4	4	2	4	4	4	4	2	2	2	2	4	4	2	4	4	4	2	2	2	3
Participant 17	Neonate	9	4	2	4	2	5	4	2	2	2	4	2	4	3	5	2	2	2	2	2	3	2	2	4	4	2	2	2	4	2	4	2	2	3
Participant 18	Neonate	8	2	2	2	2	2	4	4	2	4	4	4	4	4	4	2	2	2	2	2	4	4	2	2	2	2	2	4	3	2	2	4	2	4
Participant 19	Neonate	8	4	2	2	2	3	2	2	2	2	2	2	2	2	2	4	2	2	2	2	2	2	2	2	2	2	2	2	2	2	2	4	2	2
Participant 20	Neonate	7	2	2	2	2	2	2	2	2	1	2	4	2	2	2	2	2	2	2	2	2	2	2	2	1	2	2	2	2	1	2	2	2	3
Participant 21	Neonate	7	4	2	4	2	3	4	4	2	3	4	2	4	4	4	2	2	2	3	4	2	2	2	2	2	4	2	4	4	2	3	4	2	3
Participant 22	Neonate	8	2	2	2	2	3	2	1	2	1	2	3	4	4	3	2	2	2	1	2	2	2	2	1	2	3	2	2	2	2	2	2	2	4
Participant 23	Neonate	9	2	2	2	2	2	4	2	2	2	2	4	4	2	4	2	3	2	2	3	2	4	4	2	2	2	2	2	2	3	4	4	2	3
Participant 24	Neonate	8	4	2	4	2	4	2	4	2	2	2	2	4	2	4	4	2	2	2	4	2	4	2	4	4	2	2	2	2	4	4	4	4	3
Participant 25	Neonate	8	4	2	4	4	2	2	3	2	2	2	2	2	2	2	3	2	2	2	2	2	2	2	2	2	2	2	3	2	2	2	4	2	3
Participant 26	Stillbirth	8	2	2	2	2	2	2	2	1	2	4	2	4	4	1	4	2	4	1	1	1	1	1	1	1	1	1	1	1	1	1	4	1	5
Participant 27	Stillbirth	8	4	4	4	4	4	4	4	3	1	1	2	4	4	4	3	4	4	2	4	2	3	4	4	3	4	4	4	4	1	4	4	4	3
Participant 28	Stillbirth	9	1	1	1	1	1	1	1	2	1	1	1	1	1	1	3	1	4	1	3	1	1	1	1	1	1	1	1	1	1	1	4	1	5
Participant 29	Stillbirth	8	2	2	4	4	4	4	4	2	4	4	2	3	5	5	5	4	4	4	4	4	1	1	1	1	4	5	5	5	5	5	5	5	2
Participant 30	Stillbirth	8	4	2	2	4	4	4	4	2	4	3	5	4	4	4	4	4	4	4	4	5	1	4	4	4	4	4	4	5	3	4	4	4	2
Participant 31	Stillbirth	9	4	5	4	2	4	4	4	1	1	1	2	4	4	4	4	2	4	2	4	4	4	4	3	1	1	4	3	5	1	5	1	1	1
Participant 32	Stillbirth	9	2	1	1	1	1	4	4	2	1	4	2	5	5	5	5	1	4	4	4	4	2	1	1	4	4	1	4	5	4	4	4	1	2
Participant 33	Stillbirth	9	1	1	1	1	1	1	4	1	3	4	2	4	4	4	4	4	4	4	4	4	4	4	4	4	4	5	4	5	5	4	4	4	2
Participant 34	Stillbirth	9	4	2	4	2	4	4	1	2	1	4	2	4	4	4	1	1	4	4	4	4	3	4	4	4	4	3	4	4	4	1	4	4	2
Participant 35	Stillbirth	9	4	4	4	4	4	4	4	2	1	4	2	4	4	2	4	2	4	4	4	4	4	2	4	1	4	1	5	4	1	4	1	4	2
Participant 36	Stillbirth	8	2	2	3	2	5	1	2	2	2	2	2	4	4	2	2	2	2	2	2	2	2	2	2	2	2	2	2	2	2	2	1	1	2
Participant 37	Stillbirth	8	4	2	2	1	4	4	4	2	2	4	2	4	4	4	4	4	4	4	4	4	3	4	5	5	4	1	4	2	4	1	1	4	2
Participant 38	Stillbirth	8	4	2	4	2	4	4	4	1	4	4	2	2	4	4	4	4	4	4	4	4	4	2	2	4	4	4	4	4	4	4	4	4	2
Participant 39	Stillbirth	9	4	1	4	4	1	4	4	2	4	4	2	4	4	4	4	4	4	4	4	4	4	5	4	4	5	4	5	4	4	1	4	2	1
Participant 40	Stillbirth	8	4	2	4	2	2	4	4	2	4	4	2	4	4	4	4	4	4	4	4	4	2	4	4	4	4	4	4	4	4	4	4	4	5
